# Supplementary material for: C9orf72 poly-PR forms anisotropic condensates causative of nuclear TDP-43 pathology
Source: iScience. 2024 Sep 14;27(10):110937. doi: 10.1016/j.isci.2024.110937 (PMC11465050; doi:10.1016/j.isci.2024.110937)
Supplement: Table S1. Details of statistical — tests, related to Figures 1–5 and Figures S2–S4 [file mmc2.xlsx]

## Sheet: Fig.1
	Figure	Description	Statistical analysis
	1C	Condensate area	Kruskal-Wallis test
			P value	<0.0001
			Exact or approximate P value?	Approximate
			P value summary	****
			Do the medians vary signif. (P < 0.05)?	Yes
			Number of groups	4
			Kruskal-Wallis statistic	44.66
			Data summary
			Number of treatments (columns)	4
			Number of values (total)	100
			Number of families	1
			Number of comparisons per family	6
			Alpha	0.05
			Dunn's multiple comparisons test	Mean rank diff.	Significant?	Summary	Adjusted P Value
			cry2olig Pulse vs. cry2olig 3hr	-29.44	Yes	**	0.002	A-B
			cry2olig Pulse vs. Opto-PR Pulse	21.04	No	ns	0.0621	A-C
			cry2olig Pulse vs. Opto-PR 3hr	-19.84	No	ns	0.0937	A-D
			cry2olig 3hr vs. Opto-PR Pulse	50.48	Yes	****	<0.0001	B-C
			cry2olig 3hr vs. Opto-PR 3hr	9.6	No	ns	>0.9999	B-D
			Opto-PR Pulse vs. Opto-PR 3hr	-40.88	Yes	****	<0.0001	C-D
			Test details	Mean rank 1	Mean rank 2	Mean rank diff.	n1	n2	Z
			cry2olig Pulse vs. cry2olig 3hr	43.44	72.88	-29.44	25	25	3.588
			cry2olig Pulse vs. Opto-PR Pulse	43.44	22.4	21.04	25	25	2.564
			cry2olig Pulse vs. Opto-PR 3hr	43.44	63.28	-19.84	25	25	2.418
			cry2olig 3hr vs. Opto-PR Pulse	72.88	22.4	50.48	25	25	6.152
			cry2olig 3hr vs. Opto-PR 3hr	72.88	63.28	9.6	25	25	1.17
			Opto-PR Pulse vs. Opto-PR 3hr	22.4	63.28	-40.88	25	25	4.982
	1C	No. condensates
			Kruskal-Wallis test
			P value	<0.0001
			Exact or approximate P value?	Approximate
			P value summary	****
			Do the medians vary signif. (P < 0.05)?	Yes
			Number of groups	4
			Kruskal-Wallis statistic	69.36
			Data summary
			Number of treatments (columns)	4
			Number of values (total)	100
			Number of families	1
			Number of comparisons per family	6
			Alpha	0.05
			Dunn's multiple comparisons test	Mean rank diff.	Significant?	Summary	Adjusted P Value
			Cry2olig Pulse vs. Cry2olig 3hr	37.72	Yes	****	<0.0001	A-B
			Cry2olig Pulse vs. Opto-PR Pulse	27.74	Yes	**	0.0043	A-C
			Cry2olig Pulse vs. Opto-PR 3hr	67.58	Yes	****	<0.0001	A-D
			Cry2olig 3hr vs. Opto-PR Pulse	-9.98	No	ns	>0.9999	B-C
			Cry2olig 3hr vs. Opto-PR 3hr	29.86	Yes	**	0.0016	B-D
			Opto-PR Pulse vs. Opto-PR 3hr	39.84	Yes	****	<0.0001	C-D
			Test details	Mean rank 1	Mean rank 2	Mean rank diff.	n1	n2	Z
			Cry2olig Pulse vs. Cry2olig 3hr	83.76	46.04	37.72	25	25	4.597
			Cry2olig Pulse vs. Opto-PR Pulse	83.76	56.02	27.74	25	25	3.381
			Cry2olig Pulse vs. Opto-PR 3hr	83.76	16.18	67.58	25	25	8.237
			Cry2olig 3hr vs. Opto-PR Pulse	46.04	56.02	-9.98	25	25	1.216
			Cry2olig 3hr vs. Opto-PR 3hr	46.04	16.18	29.86	25	25	3.639
			Opto-PR Pulse vs. Opto-PR 3hr	56.02	16.18	39.84	25	25	4.856

## Sheet: Fig. 2
	Figure	Description	Statistical analysis
	2C	Condensate area	Column B	act. D
			vs.	vs.
			Column A	Control
			Unpaired t test
			P value	0.007
			P value summary	**
			Significantly different (P < 0.05)?	Yes
			One- or two-tailed P value?	Two-tailed
			t, df	t=2.798, df=57
			How big is the difference?
			Mean of column A	0.00669
			Mean of column B	0.0103
			Difference between means (B - A) ± SEM	0.003609 ± 0.001290
			95% confidence interval	0.001026 to 0.006192
			R squared (eta squared)	0.1208
			F test to compare variances
			F, DFn, Dfd	6.850, 29, 28
			P value	<0.0001
			P value summary	****
			Significantly different (P < 0.05)?	Yes
			Data analyzed
			Sample size, column A	29
			Sample size, column B	30
	2C	condensate / cell	Column B	act.D
			vs.	vs.
			Column A	Control
			Unpaired t test
			P value	0.0004
			P value summary	***
			Significantly different (P < 0.05)?	Yes
			One- or two-tailed P value?	Two-tailed
			t, df	t=3.644, df=116
			How big is the difference?
			Mean of column A	18.75
			Mean of column B	13.22
			Difference between means (B - A) ± SEM	-5.526 ± 1.516
			95% confidence interval	-8.529 to -2.523
			R squared (eta squared)	0.1027
			F test to compare variances
			F, DFn, Dfd	1.108, 59, 57
			P value	0.6994
			P value summary	ns
			Significantly different (P < 0.05)?	No
			Data analyzed
			Sample size, column A	60
			Sample size, column B	58
	2D	% cells with Opto-PR condensates	Column B	DRB
			vs.	vs.
			Column A	Control
			Unpaired t test
			P value	0.0047
			P value summary	**
			Significantly different (P < 0.05)?	Yes
			One- or two-tailed P value?	Two-tailed
			t, df	t=5.707, df=4
			How big is the difference?
			Mean of column A	30
			Mean of column B	63.33
			Difference between means (B - A) ± SEM	33.33 ± 5.840
			95% confidence interval	17.12 to 49.55
			R squared (eta squared)	0.8906
			F test to compare variances
			F, DFn, Dfd	1.476, 2, 2
			P value	0.8078
			P value summary	ns
			Significantly different (P < 0.05)?	No
			Data analyzed
			Sample size, column A	3
			Sample size, column B	3

## Sheet: Fig. 3
	Figure	Description	Statistical analysis
	3A	% cells with nuclear TDP-43-GFP condensation	Mixed-effects model (REML)	Matching: Both factors
			Assume sphericity?	Yes
			Alpha	0.05
			Fixed effects (type III)	P value	P value summary	Statistically significant (P < 0.05)?	F (DFn, DFd)
			Row Factor	0.0044	**	Yes	F (2, 4) = 28.00
			Column Factor	0.0135	*	Yes	F (1, 2) = 72.71
			Row Factor x Column Factor	0.0024	**	Yes	F (2, 3) = 81.29
			Random effects	SD	Variance
			Subject	0	0
			Subject x Row Factor	2.108	4.443
			Subject x Column Factor	1.92	3.687
			Residual	1.541	2.376
			Was the matching effective?
			Chi-square, df	2.893, 2
			P value	0.2353
			P value summary	ns
			Is there significant matching (P < 0.05)?	No
			Difference between column means
			Predicted mean of Unstimulated	2.36
			Predicted mean of 3hr continuous	17.33
			Difference between predicted means	-14.97
			SE of difference	1.756
			95% CI of difference	-22.53 to -7.418
			Data summary
			Number of columns (Column Factor)	2
			Number of rows (Row Factor)	3
			Number of subjects (Subject)	3
			Number of missing values	1
			Number of families	5
			Number of comparisons per row family	1
			Number of comparisons per column family	3
			Alpha	0.05
			Tukey's multiple comparisons test	Predicted (LS) mean diff.	95.00% CI of diff.	Below threshold?	Summary	Adjusted P Value
			Cry2olig
			Unstimulated vs. 3hr continuous	-14.25	-19.95 to -8.551	Yes	**	0.0014
			OptoPR
			Unstimulated vs. 3hr continuous	-26.67	-31.83 to -21.50	Yes	****	<0.0001
			OptoGR
			Unstimulated vs. 3hr continuous	-4	-9.168 to 1.168	No	ns	0.1033
			Unstimulated
			Cry2olig vs. OptoPR	-2.919	-9.778 to 3.940	No	ns	0.4622
			Cry2olig vs. OptoGR	0.08058	-6.778 to 6.940	No	ns	0.9993
			OptoPR vs. OptoGR	3	-3.279 to 9.279	No	ns	0.388
			3hr continuous
			Cry2olig vs. OptoPR	-15.33	-21.61 to -9.054	Yes	***	0.0005
			Cry2olig vs. OptoGR	10.33	4.054 to 16.61	Yes	**	0.0046
			OptoPR vs. OptoGR	25.67	19.39 to 31.95	Yes	****	<0.0001
			Test details	Predicted (LS) mean 1	Predicted (LS) mean 2	Predicted (LS) mean diff.	SE of diff.	N1	N2	q	DF
			Cry2olig
			Unstimulated vs. 3hr continuous	1.414	15.67	-14.25	2.218	2	3	9.087	5
			OptoPR
			Unstimulated vs. 3hr continuous	4.333	31	-26.67	2.01	3	3	18.76	5
			OptoGR
			Unstimulated vs. 3hr continuous	1.333	5.333	-4	2.01	3	3	2.814	5
			Unstimulated
			Cry2olig vs. OptoPR	1.414	4.333	-2.919	2.329	2	3	1.773	7
			Cry2olig vs. OptoGR	1.414	1.333	0.08058	2.329	2	3	0.04893	7
			OptoPR vs. OptoGR	4.333	1.333	3	2.132	3	3	1.99	7
			3hr continuous
			Cry2olig vs. OptoPR	15.67	31	-15.33	2.132	3	3	10.17	7
			Cry2olig vs. OptoGR	15.67	5.333	10.33	2.132	3	3	6.854	7
			OptoPR vs. OptoGR	31	5.333	25.67	2.132	3	3	17.02	7
	3E	TDP-43K145Q GFP condensate area	Column B	3 hr
			vs.	vs.
			Column A	Ctrl
			Mann Whitney test
			P value	0.002
			Exact or approximate P value?	Exact
			P value summary	**
			Significantly different (P < 0.05)?	Yes
			One- or two-tailed P value?	Two-tailed
			Sum of ranks in column A,B	1669 , 2426
			Mann-Whitney U	634
			Difference between medians
			Median of column A	0.01990, n=45
			Median of column B	0.03500, n=45
			Difference: Actual	0.0151
			Difference: Hodges-Lehmann	0.015
	3E	No. TDP-43K145Q GFP condensates / cell	Column B	3 hr
			vs.	vs.
			Column A	Control
			Mann Whitney test
			P value	0.0019
			Exact or approximate P value?	Exact
			P value summary	**
			Significantly different (P < 0.05)?	Yes
			One- or two-tailed P value?	Two-tailed
			Sum of ranks in column A,B	2426 , 1669
			Mann-Whitney U	634
			Difference between medians
			Median of column A	7.000, n=45
			Median of column B	5.000, n=45
			Difference: Actual	-2
			Difference: Hodges-Lehmann	-2
	3G	TDP-43 cluster size	ANOVA summary
			F	12.08
			P value	0.0006
			P value summary	***
			Significant diff. among means (P < 0.05)?	Yes
			R squared	0.7513
			Brown-Forsythe test
			F (DFn, DFd)	0.8607 (3, 12)
			P value	0.4878
			P value summary	ns
			Are SDs significantly different (P < 0.05)?	No
			Bartlett's test
			Bartlett's statistic (corrected)	11.27
			P value	0.0104
			P value summary	*
			Are SDs significantly different (P < 0.05)?	Yes
			ANOVA table	SS	DF	MS	F (DFn, DFd)	P value
			Treatment (between columns)	1.226e-05	3	4.087e-06	F (3, 12) = 12.08	P=0.0006
			Residual (within columns)	4.06e-06	12	3.383e-07
			Total	1.632e-05	15
			Data summary
			Number of treatments (columns)	4
			Number of values (total)	16
			Dunnett's multiple comparisons test	Mean Diff.	95.00% CI of diff.	Below threshold?	Summary	Adjusted P Value	A-?
			Ctrl vs. V5 peptide	7.925e-05	-0.001024 to 0.001183	No	ns	0.9947	B	V5 peptide
			Ctrl vs. +PR (x10)	-0.001665	-0.002768 to -0.0005610	Yes	**	0.0043	C	+PR (x10)
			Ctrl vs. + GR (x10)	-0.001754	-0.002857 to -0.0006503	Yes	**	0.003	D	+ GR (x10)
			Test details	Mean 1	Mean 2	Mean Diff.	SE of diff.	n1	n2	q	DF
			Ctrl vs. V5 peptide	0.001321	0.001242	7.925e-05	0.0004113	4	4	0.1927	12
			Ctrl vs. +PR (x10)	0.001321	0.002985	-0.001665	0.0004113	4	4	4.047	12
			Ctrl vs. + GR (x10)	0.001321	0.003075	-0.001754	0.0004113	4	4	4.264	12

## Sheet: Fig. 4
	Figure	Description	Statistical analysis
	4H	Proportion of cells	Two-way RM ANOVA	Matching: Both factors
			Assume sphericity?	Yes
			Alpha	0.05
			Source of Variation	% of total variation	P value	P value summary	Significant?
			Row Factor	20.31	0.064	ns	No
			Column Factor	27.22	0.0941	ns	No
			Row Factor x Column Factor	35.13	0.0347	*	Yes
			Subject x Row Factor	2.874
			Subject x Column Factor	5.947
			Subject	5.947
			ANOVA table	SS	DF	MS	F (DFn, DFd)	P value
			Row Factor	0.0336	1	0.0336	F (1, 2) = 14.14	P=0.0640
			Column Factor	0.04502	1	0.04502	F (1, 2) = 9.152	P=0.0941
			Row Factor x Column Factor	0.0581	1	0.0581	F (1, 2) = 27.32	P=0.0347
			Subject x Row Factor	0.004754	2	0.002377
			Subject x Column Factor	0.009838	2	0.004919
			Subject	0.009838	2	0.004919
			Residual	0.004254	2	0.002127
			Difference between row means
			Mean of Cry2olig	0.03333
			Mean of Opto-PR	0.1392
			Difference between means	-0.1058
			SE of difference	0.02815
			95% CI of difference	-0.2269 to 0.01528
			Difference between column means
			Mean of Dark	0.025
			Mean of 24 hr	0.1475
			Difference between means	-0.1225
			SE of difference	0.04049
			95% CI of difference	-0.2967 to 0.05172
			Interaction CI
			Mean diff, A1 - B1	0.01667
			Mean diff, A2 - B2	-0.2617
			(A1 -B1) - (A2 - B2)	0.2783
			95% CI of difference	0.04919 to 0.5075
			(B1 - A1) - (B2 - A2)	-0.2783
			95% CI of difference	-0.5075 to -0.04919
			Šídák's multiple comparisons test	Mean Diff.	95.00% CI of diff.	Below threshold?	Summary	Adjusted P Value
			Dark - 24 hr
			Cry2olig	0.01667	-0.2155 to 0.2488	No	ns	0.9108
			Opto-PR	-0.2617	-0.4938 to -0.02953	Yes	*	0.0398
			Test details	Mean 1	Mean 2	Mean Diff.	SE of diff.	N1	N2	t	DF
			Dark - 24 hr
			Cry2olig	0.04167	0.025	0.01667	0.03766	3	3	0.4426	2
			Opto-PR	0.008333	0.27	-0.2617	0.03766	3	3	6.949	2

## Sheet: Fig. 5
	Figure	Description	Statistical analysis
	5C	No. condensates per nucleus	Column B	act D		D'Agostino & Pearson omnibus normality test
			vs.	vs.		K2	0.9992	2.755
			Column A	control		P value	0.6068	0.2521
						Passed normality test (alpha=0.05)?	Yes	Yes
			Unpaired t test
			P value	< 0.0001
			P value summary	****
			Significantly different? (P < 0.05)	Yes
			One- or two-tailed P value?	Two-tailed
			t, df	t=5.698 df=26
			How big is the difference?
			Mean ± SEM of column A	2.429 ± 0.5211, n=14
			Mean ± SEM of column B	8.286 ± 0.8860, n=14
			Difference between means	5.857 ± 1.028
			95% confidence interval	3.744 to 7.970
			R squared	0.5553
			F test to compare variances
			F,DFn, Dfd	2.890, 13, 13
			P value	0.0663
			P value summary	ns
			Significantly different? (P < 0.05)	No
	5C	Fraction of cells w/condensates	Column B	act D		Shapiro-Wilk normality test
			vs.	vs.		W	0.917	0.8584
			Column A	control		P value	0.4462	0.1464
						Passed normality test (alpha=0.05)?	Yes	Yes
			Unpaired t test			P value summary	ns	ns
			P value	< 0.0001
			P value summary	****		Sum	2.036	6.089
			Significantly different? (P < 0.05)	Yes
			One- or two-tailed P value?	Two-tailed
			t, df	t=8.640 df=12
			How big is the difference?
			Mean ± SEM of column A	0.2908 ± 0.04112, n=7
			Mean ± SEM of column B	0.8699 ± 0.05293, n=7
			Difference between means	0.5791 ± 0.06702
			95% confidence interval	0.4331 to 0.7251
			R squared	0.8615
			F test to compare variances
			F,DFn, Dfd	1.657, 6, 6
			P value	0.5549
			P value summary	ns
			Significantly different? (P < 0.05)	No

## Sheet: Fig. S2
	Figure	Description	Statistical analysis summary
	S2A	No. of Cajal bodies / cell	ANOVA summary
			F	2.295
			P value	0.0815
			P value summary	ns
			Significant diff. among means (P < 0.05)?	No
			R squared	0.05603
			Brown-Forsythe test
			F (DFn, DFd)	3.742 (3, 116)
			P value	0.0131
			P value summary	*
			Are SDs significantly different (P < 0.05)?	Yes
			Bartlett's test
			Bartlett's statistic (corrected)	19.09
			P value	0.0003
			P value summary	***
			Are SDs significantly different (P < 0.05)?	Yes
			ANOVA table	SS	DF	MS	F (DFn, DFd)	P value
			Treatment (between columns)	35.63	3	11.88	F (3, 116) = 2.295	P=0.0815
			Residual (within columns)	600.2	116	5.174
			Total	635.8	119
			Data summary
			Number of treatments (columns)	4
			Number of values (total)	120
			Number of families	1
			Number of comparisons per family	6
			Alpha	0.05
			Tukey's multiple comparisons test	Mean Diff.	95.00% CI of diff.	Below threshold?	Summary	Adjusted P Value
			Cry2olig Dark vs. Cry2olig 3hr	-1.067	-2.598 to 0.4642	No	ns	0.271	A-B
			Cry2olig Dark vs. PR Dark	0.2	-1.331 to 1.731	No	ns	0.9863	A-C
			Cry2olig Dark vs. PR 3hr	0.3	-1.231 to 1.831	No	ns	0.9564	A-D
			Cry2olig 3hr vs. PR Dark	1.267	-0.2642 to 2.798	No	ns	0.1417	B-C
			Cry2olig 3hr vs. PR 3hr	1.367	-0.1642 to 2.898	No	ns	0.0978	B-D
			PR Dark vs. PR 3hr	0.1	-1.431 to 1.631	No	ns	0.9982	C-D
			Test details	Mean 1	Mean 2	Mean Diff.	SE of diff.	n1	n2	q	DF
			Cry2olig Dark vs. Cry2olig 3hr	4.4	5.467	-1.067	0.5873	30	30	2.569	116
			Cry2olig Dark vs. PR Dark	4.4	4.2	0.2	0.5873	30	30	0.4816	116
			Cry2olig Dark vs. PR 3hr	4.4	4.1	0.3	0.5873	30	30	0.7224	116
			Cry2olig 3hr vs. PR Dark	5.467	4.2	1.267	0.5873	30	30	3.05	116
			Cry2olig 3hr vs. PR 3hr	5.467	4.1	1.367	0.5873	30	30	3.291	116
			PR Dark vs. PR 3hr	4.2	4.1	0.1	0.5873	30	30	0.2408	116
	S2A	Cajal body area	ANOVA summary
			F	8.523
			P value	<0.0001
			P value summary	****
			Significant diff. among means (P < 0.05)?	Yes
			R squared	0.1832
			Brown-Forsythe test
			F (DFn, DFd)	4.054 (3, 114)
			P value	0.0089
			P value summary	**
			Are SDs significantly different (P < 0.05)?	Yes
			Bartlett's test
			Bartlett's statistic (corrected)	25.06
			P value	<0.0001
			P value summary	****
			Are SDs significantly different (P < 0.05)?	Yes
			ANOVA table	SS	DF	MS	F (DFn, DFd)	P value
			Treatment (between columns)	0.3021	3	0.1007	F (3, 114) = 8.523	P<0.0001
			Residual (within columns)	1.347	114	0.01181
			Total	1.649	117
			Data summary
			Number of treatments (columns)	4
			Number of values (total)	118
			Number of families	1
			Number of comparisons per family	6
			Alpha	0.05
			Tukey's multiple comparisons test	Mean Diff.	95.00% CI of diff.	Below threshold?	Summary	Adjusted P Value
			Cry2olig Dark vs. Cry2olig 3hr	-0.1075	-0.1820 to -0.03306	Yes	**	0.0015	A-B
			Cry2olig Dark vs. PR Dark	0.0121	-0.06107 to 0.08527	No	ns	0.973	A-C
			Cry2olig Dark vs. PR 3hr	0.01887	-0.05430 to 0.09204	No	ns	0.9074	A-D
			Cry2olig 3hr vs. PR Dark	0.1196	0.04516 to 0.1941	Yes	***	0.0003	B-C
			Cry2olig 3hr vs. PR 3hr	0.1264	0.05192 to 0.2009	Yes	***	0.0001	B-D
			PR Dark vs. PR 3hr	0.006767	-0.06640 to 0.07994	No	ns	0.995	C-D
			Test details	Mean 1	Mean 2	Mean Diff.	SE of diff.	n1	n2	q	DF
			Cry2olig Dark vs. Cry2olig 3hr	0.2498	0.3573	-0.1075	0.02856	30	28	5.324	114
			Cry2olig Dark vs. PR Dark	0.2498	0.2377	0.0121	0.02806	30	30	0.6098	114
			Cry2olig Dark vs. PR 3hr	0.2498	0.2309	0.01887	0.02806	30	30	0.9508	114
			Cry2olig 3hr vs. PR Dark	0.3573	0.2377	0.1196	0.02856	28	30	5.923	114
			Cry2olig 3hr vs. PR 3hr	0.3573	0.2309	0.1264	0.02856	28	30	6.258	114
			PR Dark vs. PR 3hr	0.2377	0.2309	0.006767	0.02806	30	30	0.341	114
	S2B	No. of Gems / cell	ANOVA summary
			F	1.359
			P value	0.259
			P value summary	ns
			Significant diff. among means (P < 0.05)?	No
			R squared	0.03395
			Brown-Forsythe test
			F (DFn, DFd)	1.205 (3, 116)
			P value	0.3111
			P value summary	ns
			Are SDs significantly different (P < 0.05)?	No
			Bartlett's test
			Bartlett's statistic (corrected)	3.248
			P value	0.3549
			P value summary	ns
			Are SDs significantly different (P < 0.05)?	No
			ANOVA table	SS	DF	MS	F (DFn, DFd)	P value
			Treatment (between columns)	18.03	3	6.008	F (3, 116) = 1.359	P=0.2590
			Residual (within columns)	513	116	4.422
			Total	531	119
			Data summary
			Number of treatments (columns)	4
			Number of values (total)	120
			Number of families	1
			Number of comparisons per family	6
			Alpha	0.05
			Tukey's multiple comparisons test	Mean Diff.	95.00% CI of diff.	Below threshold?	Summary	Adjusted P Value
			Cry2olig Dark vs. Cry2olig 3hr	-0.2	-1.615 to 1.215	No	ns	0.9828	A-B
			Cry2olig Dark vs. PR Dark	0.8	-0.6153 to 2.215	No	ns	0.4568	A-C
			Cry2olig Dark vs. PR 3hr	0.4333	-0.9820 to 1.849	No	ns	0.8552	A-D
			Cry2olig 3hr vs. PR Dark	1	-0.4153 to 2.415	No	ns	0.2593	B-C
			Cry2olig 3hr vs. PR 3hr	0.6333	-0.7820 to 2.049	No	ns	0.6492	B-D
			PR Dark vs. PR 3hr	-0.3667	-1.782 to 1.049	No	ns	0.9062	C-D
			Test details	Mean 1	Mean 2	Mean Diff.	SE of diff.	n1	n2	q	DF
			Cry2olig Dark vs. Cry2olig 3hr	4	4.2	-0.2	0.543	30	30	0.5209	116
			Cry2olig Dark vs. PR Dark	4	3.2	0.8	0.543	30	30	2.084	116
			Cry2olig Dark vs. PR 3hr	4	3.567	0.4333	0.543	30	30	1.129	116
			Cry2olig 3hr vs. PR Dark	4.2	3.2	1	0.543	30	30	2.605	116
			Cry2olig 3hr vs. PR 3hr	4.2	3.567	0.6333	0.543	30	30	1.65	116
			PR Dark vs. PR 3hr	3.2	3.567	-0.3667	0.543	30	30	0.955	116
	S2B	Gem area (a.u.) / cell	ANOVA summary
			F	3.589
			P value	0.0162
			P value summary	*
			Significant diff. among means (P < 0.05)?	Yes
			R squared	0.09222
			Brown-Forsythe test
			F (DFn, DFd)	2.184 (3, 106)
			P value	0.0942
			P value summary	ns
			Are SDs significantly different (P < 0.05)?	No
			Bartlett's test
			Bartlett's statistic (corrected)	13.32
			P value	0.004
			P value summary	**
			Are SDs significantly different (P < 0.05)?	Yes
			ANOVA table	SS	DF	MS	F (DFn, DFd)	P value
			Treatment (between columns)	0.1139	3	0.03796	F (3, 106) = 3.589	P=0.0162
			Residual (within columns)	1.121	106	0.01058
			Total	1.235	109
			Data summary
			Number of treatments (columns)	4
			Number of values (total)	110
			Number of families	1
			Number of comparisons per family	6
			Alpha	0.05
			Tukey's multiple comparisons test	Mean Diff.	95.00% CI of diff.	Below threshold?	Summary	Adjusted P Value
			Cry2olig Dark vs. Cry2olig 3hr	-0.04824	-0.1207 to 0.02416	No	ns	0.3088	A-B
			Cry2olig Dark vs. PR Dark	-0.08542	-0.1578 to -0.01301	Yes	*	0.0139	A-C
			Cry2olig Dark vs. PR 3hr	-0.01967	-0.09273 to 0.05340	No	ns	0.8958	A-D
			Cry2olig 3hr vs. PR Dark	-0.03718	-0.1089 to 0.03457	No	ns	0.5318	B-C
			Cry2olig 3hr vs. PR 3hr	0.02858	-0.04383 to 0.1010	No	ns	0.7322	B-D
			PR Dark vs. PR 3hr	0.06576	-0.006652 to 0.1382	No	ns	0.0891	C-D
			Test details	Mean 1	Mean 2	Mean Diff.	SE of diff.	n1	n2	q	DF
			Cry2olig Dark vs. Cry2olig 3hr	0.2222	0.2704	-0.04824	0.02774	27	28	2.46	106
			Cry2olig Dark vs. PR Dark	0.2222	0.3076	-0.08542	0.02774	27	28	4.355	106
			Cry2olig Dark vs. PR 3hr	0.2222	0.2419	-0.01967	0.02799	27	27	0.9937	106
			Cry2olig 3hr vs. PR Dark	0.2704	0.3076	-0.03718	0.02749	28	28	1.913	106
			Cry2olig 3hr vs. PR 3hr	0.2704	0.2419	0.02858	0.02774	28	27	1.457	106
			PR Dark vs. PR 3hr	0.3076	0.2419	0.06576	0.02774	28	27	3.352	106
	S2C	No. of paraspeckles / cell	ANOVA summary
			F	0.7386
			P value	0.5332
			P value summary	ns
			Significant diff. among means (P < 0.05)?	No
			R squared	0.03561
			Brown-Forsythe test
			F (DFn, DFd)	0.7662 (3, 60)
			P value	0.5175
			P value summary	ns
			Are SDs significantly different (P < 0.05)?	No
			Bartlett's test
			Bartlett's statistic (corrected)	6.953
			P value	0.0734
			P value summary	ns
			Are SDs significantly different (P < 0.05)?	No
			ANOVA table	SS	DF	MS	F (DFn, DFd)	P value
			Treatment (between columns)	69.88	3	23.29	F (3, 60) = 0.7386	P=0.5332
			Residual (within columns)	1892	60	31.54
			Total	1962	63
			Data summary
			Number of treatments (columns)	4
			Number of values (total)	64
			Number of families	1
			Number of comparisons per family	6
			Alpha	0.05
			Tukey's multiple comparisons test	Mean Diff.	95.00% CI of diff.	Below threshold?	Summary	Adjusted P Value
			Cry2olig Dark vs. Cry2olig 3hr	2.188	-3.059 to 7.434	No	ns	0.6898	A-B
			Cry2olig Dark vs. PR Dark	1.75	-3.497 to 6.997	No	ns	0.8145	A-C
			Cry2olig Dark vs. PR 3hr	2.813	-2.434 to 8.059	No	ns	0.4941	A-D
			Cry2olig 3hr vs. PR Dark	-0.4375	-5.684 to 4.809	No	ns	0.9962	B-C
			Cry2olig 3hr vs. PR 3hr	0.625	-4.622 to 5.872	No	ns	0.9891	B-D
			PR Dark vs. PR 3hr	1.063	-4.184 to 6.309	No	ns	0.9501	C-D
			Test details	Mean 1	Mean 2	Mean Diff.	SE of diff.	n1	n2	q	DF
			Cry2olig Dark vs. Cry2olig 3hr	12.69	10.5	2.188	1.985	16	16	1.558	60
			Cry2olig Dark vs. PR Dark	12.69	10.94	1.75	1.985	16	16	1.247	60
			Cry2olig Dark vs. PR 3hr	12.69	9.875	2.813	1.985	16	16	2.003	60
			Cry2olig 3hr vs. PR Dark	10.5	10.94	-0.4375	1.985	16	16	0.3116	60
			Cry2olig 3hr vs. PR 3hr	10.5	9.875	0.625	1.985	16	16	0.4452	60
			PR Dark vs. PR 3hr	10.94	9.875	1.063	1.985	16	16	0.7568	60
	S2D	No. speckles / cell	ANOVA summary
			F	0.3778
			P value	0.7692
			P value summary	ns
			Significant diff. among means (P < 0.05)?	No
			R squared	0.009677
			Brown-Forsythe test
			F (DFn, DFd)	1.519 (3, 116)
			P value	0.2133
			P value summary	ns
			Are SDs significantly different (P < 0.05)?	No
			Bartlett's test
			Bartlett's statistic (corrected)	5.27
			P value	0.153
			P value summary	ns
			Are SDs significantly different (P < 0.05)?	No
			ANOVA table	SS	DF	MS	F (DFn, DFd)	P value
			Treatment (between columns)	36.8	3	12.27	F (3, 116) = 0.3778	P=0.7692
			Residual (within columns)	3766	116	32.47
			Total	3803	119
			Data summary
			Number of treatments (columns)	4
			Number of values (total)	120
			Number of families	1
			Number of comparisons per family	6
			Alpha	0.05
			Tukey's multiple comparisons test	Mean Diff.	95.00% CI of diff.	Below threshold?	Summary	Adjusted P Value
			Cry2olig Dark vs. Cry2olig 3hr	0.4	-3.435 to 4.235	No	ns	0.9929	A-B
			Cry2olig Dark vs. PR Dark	1.333	-2.502 to 5.168	No	ns	0.8015	A-C
			Cry2olig Dark vs. PR 3hr	1.2	-2.635 to 5.035	No	ns	0.847	A-D
			Cry2olig 3hr vs. PR Dark	0.9333	-2.902 to 4.768	No	ns	0.9207	B-C
			Cry2olig 3hr vs. PR 3hr	0.8	-3.035 to 4.635	No	ns	0.948	B-D
			PR Dark vs. PR 3hr	-0.1333	-3.968 to 3.702	No	ns	0.9997	C-D
			Test details	Mean 1	Mean 2	Mean Diff.	SE of diff.	n1	n2	q	DF
			Cry2olig Dark vs. Cry2olig 3hr	23.13	22.73	0.4	1.471	30	30	0.3845	116
			Cry2olig Dark vs. PR Dark	23.13	21.8	1.333	1.471	30	30	1.282	116
			Cry2olig Dark vs. PR 3hr	23.13	21.93	1.2	1.471	30	30	1.154	116
			Cry2olig 3hr vs. PR Dark	22.73	21.8	0.9333	1.471	30	30	0.8972	116
			Cry2olig 3hr vs. PR 3hr	22.73	21.93	0.8	1.471	30	30	0.769	116
			PR Dark vs. PR 3hr	21.8	21.93	-0.1333	1.471	30	30	0.1282	116

## Sheet: Fig. S3
	Figure	Description	Statistical analysis
	S3A	No. condensates / cell	ANOVA summary
			F	7.675
			P value	0.0006
			P value summary	***
			Significant diff. among means (P < 0.05)?	Yes
			R squared	0.08238
			Brown-Forsythe test
			F (DFn, DFd)	11.87 (2, 171)
			P value	<0.0001
			P value summary	****
			Are SDs significantly different (P < 0.05)?	Yes
			Bartlett's test
			Bartlett's statistic (corrected)	34.24
			P value	<0.0001
			P value summary	****
			Are SDs significantly different (P < 0.05)?	Yes
			ANOVA table	SS	DF	MS	F (DFn, DFd)	P value
			Treatment (between columns)	10185	2	5092	F (2, 171) = 7.675	P=0.0006
			Residual (within columns)	113452	171	663.5
			Total	123637	173
			Number of families	1
			Number of comparisons per family	3
			Alpha	0.05
			Tukey's multiple comparisons test	Mean Diff.	95.00% CI of diff.	Below threshold?	Summary	Adjusted P Value
			Control vs. EPZ015666	10.03	-1.274 to 21.34	No	ns	0.0933	A-B
			Control vs. MS-023	18.72	7.415 to 30.03	Yes	***	0.0004	A-C
			EPZ015666 vs. MS-023	8.69	-2.619 to 20.00	No	ns	0.1672	B-C
			Test details	Mean 1	Mean 2	Mean Diff.	SE of diff.	n1	n2	q	DF
			Control vs. EPZ015666	48.97	38.93	10.03	4.783	58	58	2.967	171
			Control vs. MS-023	48.97	30.24	18.72	4.783	58	58	5.536	171
			EPZ015666 vs. MS-023	38.93	30.24	8.69	4.783	58	58	2.569	171
	S3A	Condensate area	ANOVA summary
			F	1.889
			P value	0.1543
			P value summary	ns
			Significant diff. among means (P < 0.05)?	No
			R squared	0.02162
			Brown-Forsythe test
			F (DFn, DFd)	0.4316 (2, 171)
			P value	0.6502
			P value summary	ns
			Are SDs significantly different (P < 0.05)?	No
			Bartlett's test
			Bartlett's statistic (corrected)	2.742
			P value	0.2538
			P value summary	ns
			Are SDs significantly different (P < 0.05)?	No
			ANOVA table	SS	DF	MS	F (DFn, DFd)	P value
			Treatment (between columns)	0.0002157	2	0.0001079	F (2, 171) = 1.889	P=0.1543
			Residual (within columns)	0.009762	171	5.709e-05
			Total	0.009978	173
			Data summary
			Number of treatments (columns)	3
			Number of values (total)	174
			Number of families	1
			Number of comparisons per family	2
			Alpha	0.05
			Dunnett's multiple comparisons test	Mean Diff.	95.00% CI of diff.	Below threshold?	Summary	Adjusted P Value	A-?
			Control vs. EPZ015666	0.002217	-0.0009128 to 0.005347	No	ns	0.2014	B	EPZ015666
			Control vs. MS-023	-0.0002673	-0.003397 to 0.002862	No	ns	0.9737	C	MS-023
			Test details	Mean 1	Mean 2	Mean Diff.	SE of diff.	n1	n2	q	DF
			Control vs. EPZ015666	0.01046	0.00824	0.002217	0.001403	58	58	1.58	171
			Control vs. MS-023	0.01046	0.01072	-0.0002673	0.001403	58	58	0.1905	171

## Sheet: Fig. S4
	Figure	Description	Statistical analysis
	S4D	Proportion of cells	Column B	K145Q
			vs.	vs.
			Column A	WT
			Unpaired t test
			P value	0.0004
			P value summary	***
			Significantly different (P < 0.05)?	Yes
			One- or two-tailed P value?	Two-tailed
			t, df	t=3.908, df=38
			How big is the difference?
			Mean of column A	0.05447
			Mean of column B	0.2784
			Difference between means (B - A) ± SEM	0.2239 ± 0.05730
			95% confidence interval	0.1079 to 0.3399
			R squared (eta squared)	0.2866
			F test to compare variances
			F, DFn, Dfd	6.648, 19, 19
			P value	0.0001
			P value summary	***
			Significantly different (P < 0.05)?	Yes
			Data analyzed
			Sample size, column A	20
			Sample size, column B	20
